# Supplementary material for: Integrative Methylome and Transcriptome Analysis Reveals Epigenetic Regulation of Pigmentation in Oujiang Color Common Carp
Source: Int J Mol Sci. 2025 Oct 14;26(20):10001. doi: 10.3390/ijms262010001 (PMC12562534; doi:10.3390/ijms262010001)
Supplement: Supplementary file 1 [file ijms-26-10001-s001.zip]

Archive with 3 entries (3 files):
- Supplementary Materials.pdf
- Supplementary Table S3.xlsx
- Supplementary Table S4.xlsx
