# Supplementary material for: Integrative Methylome and Transcriptome Analysis Reveals Epigenetic Regulation of Pigmentation in Oujiang Color Common Carp
Source: Int J Mol Sci. 2025 Oct 14;26(20):10001. doi: 10.3390/ijms262010001 (PMC12562534; doi:10.3390/ijms262010001)
Supplement: Supplementary file 1 [file ijms-26-10001-s001.zip › Supplementary Table S3.xlsx]

## Sheet: Sheet1
Supplementary Table S3. Pigment-related genes
gene_id	KEGG_Ortholog	sampleA	sampleB	log2FoldChange	pvalue	padj	direction	DEG_from	recurrence times
evm.model.Contig1.415	DGAT2	WB	WW	-1.74613	0.0303095	1	DOWN	WBvsWW	2
evm.model.Contig1.415	DGAT2	RB	WR	-2.33378	0.0210897	0.999886	DOWN	RBvsWR	2
evm.model.Contig104.51	LPIN	RB	WR	1.6221	0.00714218	0.755038	UP	RBvsWR	2
evm.model.Contig104.51	LPIN	WR	WW	-2.09366	0.000960283	0.239643	DOWN	WWvsWR	2
evm.model.Contig105.32	ACSL	RB	WR	1.1894	0.0434647	0.999886	UP	RBvsWR	1
evm.model.Contig107.72	IRS1	RB	WR	2.94822	0.0373694	0.999886	UP	RBvsWR	1
evm.model.Contig109.47	HADH	RB	WB	-1.25955	0.0221774	0.403954	DOWN	RBvsWB	2
evm.model.Contig109.47	HADH	WR	WW	-1.41174	0.0156036	0.90488	DOWN	WWvsWR	2
evm.model.Contig11.199	TYRP1	RB	WB	-2.75322	0.000142806	0.0761857	DOWN	RBvsWB	1
evm.model.Contig113.95	fixB	WB	WW	-1.3262	0.00893301	0.0843734	DOWN	WBvsWW	2
evm.model.Contig113.95	fixB	WR	WW	-1.05252	0.0447026	0.996046	DOWN	WWvsWR	2
evm.model.Contig12.454	NFE2L1_3	WB	WW	1.20851	0.024504	1	UP	WBvsWW	1
evm.model.Contig123.38	MIF	WB	WW	-2.39935	0.00335842	1	DOWN	WBvsWW	2
evm.model.Contig123.38	MIF	WR	WW	-1.95258	0.0251646	0.996046	DOWN	WWvsWR	2
evm.model.Contig128.14	HADHA	WR	WW	-1.22306	0.0399238	0.996046	DOWN	WWvsWR	1
evm.model.Contig136.64	USP5_13	RB	WR	3.17362	0.000174012	0.123259	UP	RBvsWR	2
evm.model.Contig136.64	USP5_13	WR	WW	-1.42481	0.0278319	0.996046	DOWN	WWvsWR	2
evm.model.Contig14.346	ATPIF1	WB	WW	-1.42985	0.0362446	1	DOWN	WBvsWW	3
evm.model.Contig14.346	ATPIF1	RB	WB	-1.73954	0.0114284	0.343641	DOWN	RBvsWB	3
evm.model.Contig14.346	ATPIF1	WR	WW	-2.03356	0.00618876	0.655937	DOWN	WWvsWR	3
evm.model.Contig14.348	ATPIF1	WB	WW	-1.62472	0.0192757	1	DOWN	WBvsWW	2
evm.model.Contig14.348	ATPIF1	RB	WB	-2.02927	0.00882343	0.318582	DOWN	RBvsWB	2
evm.model.Contig14.415	TFCP2	RB	WB	1.38734	0.0435888	0.469603	UP	RBvsWB	1
evm.model.Contig141.91	HADH	WR	WW	-1.01761	0.027268	0.996046	DOWN	WWvsWR	1
evm.model.Contig143.50	EDA	RB	WR	1.54412	0.00189555	0.415724	UP	RBvsWR	1
evm.model.Contig149.34	TMPRSS13	RB	WR	-1.93192	0.0299266	0.999886	DOWN	RBvsWR	2
evm.model.Contig149.34	TMPRSS13	RB	WB	-1.27694	0.0440683	0.469603	DOWN	RBvsWB	2
evm.model.Contig152.9	TMPRSS13	RB	WR	-2.10775	0.0238743	0.999886	DOWN	RBvsWR	2
evm.model.Contig152.9	TMPRSS13	RB	WB	-1.56746	0.0280203	0.420269	DOWN	RBvsWB	2
evm.model.Contig16.177	PDK2_3_4	RB	WR	2.30832	0.000953912	0.293695	UP	RBvsWR	2
evm.model.Contig16.177	PDK2_3_4	WR	WW	-1.74678	0.0122769	0.848897	DOWN	WWvsWR	2
evm.model.Contig16.72	TFAP2E	RB	WR	-2.88601	0.000741023	0.27273	DOWN	RBvsWR	1
evm.model.Contig166.18	PLA2G4	RB	WB	1.42351	0.0159654	0.374317	UP	RBvsWB	1
evm.model.Contig166.66	PLCD	RB	WR	-1.37543	0.00353649	0.589783	DOWN	RBvsWR	2
evm.model.Contig166.66	PLCD	WR	WW	1.24217	0.0320127	0.996046	UP	WWvsWR	2
evm.model.Contig17.47	MLPH	RB	WR	-1.89505	0.00109342	0.306503	DOWN	RBvsWR	2
evm.model.Contig17.47	MLPH	RB	WB	-2.13209	0.0109604	0.338526	DOWN	RBvsWB	2
evm.model.Contig171.104	fixA	WR	WW	-1.07083	0.0198866	0.982274	DOWN	WWvsWR	1
evm.model.Contig171.31	-	WR	WW	1.36227	0.0436861	0.996046	UP	WWvsWR	1
evm.model.Contig178.8	KIT	RB	WR	-1.54415	0.0123968	0.920501	DOWN	RBvsWR	1
evm.model.Contig179.10	TFCP2	RB	WB	1.07812	0.0177943	0.386238	UP	RBvsWB	1
evm.model.Contig182.16	STMN1	WR	WW	-1.54543	0.0291736	0.996046	DOWN	WWvsWR	1
evm.model.Contig182.36	DECR1	WB	WW	-1.0664	0.0247685	1	DOWN	WBvsWW	3
evm.model.Contig182.36	DECR1	RB	WR	1.03794	0.0283077	0.999886	UP	RBvsWR	3
evm.model.Contig182.36	DECR1	WR	WW	-1.69499	0.00115857	0.276556	DOWN	WWvsWR	3
evm.model.Contig186.11	LGR4	WR	WW	1.63967	0.0400373	0.996046	UP	WWvsWR	1
evm.model.Contig19.124	MLYCD	RB	WR	2.20033	0.0155453	0.999886	UP	RBvsWR	3
evm.model.Contig19.124	MLYCD	RB	WB	-1.28761	0.0447533	0.470972	DOWN	RBvsWB	3
evm.model.Contig19.124	MLYCD	WR	WW	-2.11041	0.0192831	0.979982	DOWN	WWvsWR	3
evm.model.Contig19.174	CPT1A	RB	WR	1.98268	0.0157735	0.999886	UP	RBvsWR	2
evm.model.Contig19.174	CPT1A	WR	WW	-2.7395	0.00616156	0.655937	DOWN	WWvsWR	2
evm.model.Contig193.56	FST	WB	WW	-1.31462	0.0373721	1	DOWN	WBvsWW	2
evm.model.Contig193.56	FST	WR	WW	-1.87787	0.0126088	0.84957	DOWN	WWvsWR	2
evm.model.Contig199.35	E2.3.1.37	WB	WW	-1.23303	0.00414136	0.067526	DOWN	WBvsWW	1
evm.model.Contig2.239	SLC25A39_40	WB	WW	-1.31876	0.00906247	1	DOWN	WBvsWW	2
evm.model.Contig2.239	SLC25A39_40	RB	WR	-1.58369	0.00959312	0.858021	DOWN	RBvsWR	2
evm.model.Contig202.16	FABP1	WR	WW	-2.23179	0.0054195	0.623213	DOWN	WWvsWR	1
evm.model.Contig217.20	KRT1	RB	WR	-3.43387	0.00934859	0.850403	DOWN	RBvsWR	3
evm.model.Contig217.20	KRT1	WR	WW	2.86245	0.0120114	0.841133	UP	WWvsWR	3
evm.model.Contig217.23	KRT1	RB	WR	-1.58454	0.000177074	0.123259	DOWN	RBvsWR	3
evm.model.Contig229.59	DSG2	RB	WB	1.17239	0.0106091	0.336568	UP	RBvsWB	2
evm.model.Contig229.59	DSG2	WR	WW	1.04547	0.0217379	0.996046	UP	WWvsWR	2
evm.model.Contig237.10	E2.3.1.7	WR	WW	-1.11579	0.027634	0.996046	DOWN	WWvsWR	1
evm.model.Contig238.22	LPIN	WR	WW	-1.32623	0.0487754	0.996046	DOWN	WWvsWR	1
evm.model.Contig244.40	E2.3.1.7	WR	WW	-1.79255	0.00571337	0.630908	DOWN	WWvsWR	1
evm.model.Contig246.25	PPARGC1A	WR	WW	-1.60649	0.00782344	0.715871	DOWN	WWvsWR	1
evm.model.Contig25.119	PAX3_7	RB	WR	-1.38821	0.0110022	0.894259	DOWN	RBvsWR	1
evm.model.Contig26.203	EDNRB	RB	WR	-1.76855	0.000472155	0.227335	DOWN	RBvsWR	2
evm.model.Contig26.203	EDNRB	RB	WB	-1.16695	0.0374529	0.45402	DOWN	RBvsWB	2
evm.model.Contig273.39	PMEL	WB	WW	-1.65761	0.0212495	1	DOWN	WBvsWW	2
evm.model.Contig273.39	PMEL	RB	WR	-3.30156	9.79084e-09	7.83757e-05	DOWN	RBvsWR	2
evm.model.Contig29.184	E3.1.1.17	RB	WR	-1.00039	0.0434627	0.999886	DOWN	RBvsWR	1
evm.model.Contig29.201	GCDH	WB	WW	-1.00181	0.047618	1	DOWN	WBvsWW	2
evm.model.Contig29.201	GCDH	WR	WW	-1.22934	0.010167	0.79661	DOWN	WWvsWR	2
evm.model.Contig29.59	MLPH	RB	WR	-2.23419	0.00132917	0.343227	DOWN	RBvsWR	1
evm.model.Contig297.12	ATPIF1	WB	WW	-1.47682	0.00483644	1	DOWN	WBvsWW	2
evm.model.Contig297.12	ATPIF1	WR	WW	-1.28892	0.0301092	0.996046	DOWN	WWvsWR	2
evm.model.Contig3.147	KCNK4	RB	WR	1.46198	0.00930913	0.850403	UP	RBvsWR	1
evm.model.Contig3.645	RAB27B	RB	WR	-2.44098	0.035422	0.999886	DOWN	RBvsWR	1
evm.model.Contig32.223	ABCD2	RB	WB	1.56013	0.0461756	0.473735	UP	RBvsWB	1
evm.model.Contig321.15	ATPIF1	WB	WW	-1.38686	0.00828447	0.0817366	DOWN	WBvsWW	2
evm.model.Contig321.15	ATPIF1	WR	WW	-1.24747	0.0420895	0.996046	DOWN	WWvsWR	2
evm.model.Contig33.189	AGT	RB	WR	-1.43461	0.0415245	0.999886	DOWN	RBvsWR	2
evm.model.Contig33.189	AGT	RB	WB	-2.29967	0.000393889	0.102079	DOWN	RBvsWB	2
evm.model.Contig33.75	frmA	WB	WW	-1.626	1.344e-05	1	DOWN	WBvsWW	2
evm.model.Contig33.75	frmA	RB	WR	-6.91144	2.38741e-06	0.00637039	DOWN	RBvsWR	2
evm.model.Contig335.27	CDH1	WB	WW	-1.9051	0.0178698	1	DOWN	WBvsWW	1
evm.model.Contig34.96	MYO7A	RB	WR	-1.98904	0.045262	0.999886	DOWN	RBvsWR	1
evm.model.Contig347.16	TYRP1	RB	WB	-1.89265	0.0410671	0.462366	DOWN	RBvsWB	1
evm.model.Contig35.175	CPT1A	RB	WB	-1.42279	0.044991	0.471784	DOWN	RBvsWB	2
evm.model.Contig35.175	CPT1A	WR	WW	-2.79748	0.0156007	0.90488	DOWN	WWvsWR	2
evm.model.Contig369.8	SOX7S	RB	WR	-1.25917	0.0172956	0.999886	DOWN	RBvsWR	2
evm.model.Contig37.16	SOX7S	RB	WR	-1.52248	0.00123872	0.329463	DOWN	RBvsWR	2
evm.model.Contig4.515	PLCD	RB	WR	-1.29504	0.00933697	0.850403	DOWN	RBvsWR	1
evm.model.Contig41.186	TSPAN3	RB	WR	-1.40428	0.00412599	0.62708	DOWN	RBvsWR	1
evm.model.Contig41.189	HSD17B3	RB	WR	1.14861	0.0390061	0.999886	UP	RBvsWR	1
evm.model.Contig42.16	-	WB	WW	-1.36762	0.0111581	1	DOWN	WBvsWW	1
evm.model.Contig44.61	ACADL	WR	WW	-1.06566	0.0483626	0.996046	DOWN	WWvsWR	1
evm.model.Contig47.243	KRT1	WR	WW	1.63996	0.0198275	0.982274	UP	WWvsWR	1
evm.model.Contig5.310	EDA	RB	WR	1.12562	0.00586798	0.718015	UP	RBvsWR	1
evm.model.Contig5.412	FST	WR	WW	-1.32036	0.0267582	0.996046	DOWN	WWvsWR	1
evm.model.Contig50.169	MET	RB	WB	1.52602	0.000930841	0.156988	UP	RBvsWB	1
evm.model.Contig522.10	SOX7S	RB	WR	-1.27138	0.00285777	0.53201	DOWN	RBvsWR	1
evm.model.Contig555.9	PRKAA	RB	WB	1.33365	0.00648568	0.288337	UP	RBvsWB	1
evm.model.Contig58.3	GLI3	RB	WB	1.35045	0.0105478	0.336568	UP	RBvsWB	1
evm.model.Contig6.25	ADAMTS20	RB	WB	1.44707	0.00178008	0.202413	UP	RBvsWB	1
evm.model.Contig6.338	MET	RB	WB	1.59319	0.000181894	0.0850905	UP	RBvsWB	1
evm.model.Contig6.4	AVPR1A	WB	WW	1.54142	0.00485325	1	UP	WBvsWW	2
evm.model.Contig6.4	AVPR1A	RB	WB	1.46945	0.045182	0.471784	UP	RBvsWB	2
evm.model.Contig6.572	CPT1A	RB	WR	1.17526	0.0261292	0.999886	UP	RBvsWR	1
evm.model.Contig61.23	CDH1	WB	WW	-1.10509	0.0328102	1	DOWN	WBvsWW	1
evm.model.Contig61.34	APRT	WB	WW	-1.00246	0.0239022	1	DOWN	WBvsWW	1
evm.model.Contig66.15	-	WB	WW	-1.27567	0.000440485	1	DOWN	WBvsWW	1
evm.model.Contig67.53	AVPR1A	RB	WB	1.42061	0.0461495	0.473735	UP	RBvsWB	1
evm.model.Contig72.33	OA1	RB	WR	-2.3348	6.07993e-05	0.0589938	DOWN	RBvsWR	2
evm.model.Contig72.33	OA1	RB	WB	-1.75653	0.00912358	0.323274	DOWN	RBvsWB	2
evm.model.Contig75.142	fixA	WR	WW	-1.19798	0.0183038	0.97388	DOWN	WWvsWR	1
evm.model.Contig79.213	FOXP	WB	WW	1.574	0.00271265	1	UP	WBvsWW	2
evm.model.Contig79.213	FOXP	RB	WR	1.10398	0.04723	0.999886	UP	RBvsWR	2
evm.model.Contig8.158	ASIP	WB	WW	-1.86	4.64e-09	1	DOWN	WBvsWW	2
evm.model.Contig8.158	ASIP	RB	WR	-1.991	0.000126	1	DOWN	RBvsWB	2
evm.model.Contig80.174	LDB1	WR	WW	1.02472	0.0256008	0.996046	UP	WWvsWR	1
evm.model.Contig81.113	SREBP1	RB	WB	1.01877	0.0060397	0.281433	UP	RBvsWB	1
evm.model.Contig842.3	EGFR	WR	WW	1.80235	0.0471008	0.996046	UP	WWvsWR	1
evm.model.Contig865.7	CDH1	RB	WR	-1.56677	0.0166795	0.999886	DOWN	RBvsWR	1
evm.model.Contig89.18	BCL2	RB	WB	-1.106	0.0482221	0.478942	DOWN	RBvsWB	1
evm.model.Contig9.168	SCARB1	RB	WB	2.85185	0.000977231	0.159661	UP	RBvsWB	2
evm.model.Contig9.168	SCARB1	WR	WW	3.2009	1.22553e-07	0.000305836	UP	WWvsWR	2
evm.model.Contig9.183	MEF2C	RB	WR	1.50159	0.0122625	0.920501	UP	RBvsWR	2
evm.model.Contig9.183	MEF2C	WR	WW	-1.48182	0.00618022	0.655937	DOWN	WWvsWR	2
evm.model.Contig9.289	NF1	RB	WR	-1.56721	0.0109111	0.894259	DOWN	RBvsWR	2
evm.model.Contig9.289	NF1	WR	WW	1.09283	0.011679	0.832728	UP	WWvsWR	2
evm.model.Contig90.240	E2.3.1.7	WR	WW	-1.36496	0.000999767	0.245041	DOWN	WWvsWR	1
evm.model.Contig95.37	CSF1R	RB	WR	-1.49752	0.00511725	0.687468	DOWN	RBvsWR	1
