# Supplementary material for: Integrative Methylome and Transcriptome Analysis Reveals Epigenetic Regulation of Pigmentation in Oujiang Color Common Carp
Source: Int J Mol Sci. 2025 Oct 14;26(20):10001. doi: 10.3390/ijms262010001 (PMC12562534; doi:10.3390/ijms262010001)
Supplement: Supplementary file 1 [file ijms-26-10001-s001.zip › Supplementary Table S4.xlsx]

## Sheet: Sheet1
Table S4. Sequences of the primers used for RT-qPCR
Gene	strand	Sequence (5′−3′)	R2	Efficiency
β-actin	F	CTCTGTCTGGATCGGAGGTT	0.99873	1.02
	R	GACGATGGATGGTCCAGACT
FOSB	F	GCCTGTTGCTTTGGATCCTT	0.9919	0.95
	R	ACGTCTCTTCTCCTCCTCCT
ASIP	F	CTGCTCTGTTTAGCCTGCTG	0.94589	0.91
	R	TGAAAGCCCGACTATGAGCA
frmA	F	AGCTGCACTGGAGTCATGTA	0.99691	1.04
	R	TAGGGTTCCCTTCCAGGTTT
DGAT2	F	GACCTGGGTGAGAAACTGGA	0.9912	0.98
	R	CCTGTAGCCTCAGTCCCAAA
SCARB1	F	TCACTGGTCAGGACCACATC	0.99855	1.07
	R	TAGAAGGGCATCGTCGACTC
